# Supplementary material for: Studying the Mechanism of Interaction of Doxofylline with Human Lysozyme: A Biophysical and In Silico Approach
Source: Molecules. 2023 Apr 14;28(8):3462. doi: 10.3390/molecules28083462 (PMC10146846; doi:10.3390/molecules28083462)
Supplement: Supplementary file 1 [file molecules-28-03462-s001.zip]

Archive with 1 entries (1 files):
- molecules-2160270-supplementary.pdf
